# Supplementary material for: SOX9 is a key component of RUNX2-regulated transcriptional circuitry in osteosarcoma
Source: Cell Biosci. 2023 Jul 25;13:136. doi: 10.1186/s13578-023-01088-2 (PMC10367263; doi:10.1186/s13578-023-01088-2)
Supplement: Supplementary file 1 — Additional file 1: Table S1. RUNX2 direct targets in SAOS2 cells. [file 13578_2023_1088_MOESM1_ESM.xlsx]

## Sheet: Runx2_binding_fc1.5.txt.match
Supplementary Table 1. RUNX2 direct targets in SAOS2 cells.
Direct targets are defined as transcripts that with 1.5 or larger fold change and at least one binding site of RUNX2.
name	name2	total_binding sites	p-value(shLuc vs. shRunx2_3)	MeanRatio(shLuc vs. shRunx2_3)	FoldChange(shLuc vs. shRunx2_3)	FoldChange(shLuc vs. shRunx2_3) (Description)	p-value(shLuc vs. shRunx2_4)	MeanRatio(shLuc vs. shRunx2_4)	FoldChange(shLuc vs. shRunx2_4)	FoldChange(shLuc vs. shRunx2_4) (Description)
NM_001173467	SP7	2	0.00657622	3.03482	3.03482	shLuc up vs shRunx2_3	0.0112269	2.46772	2.46772	shLuc up vs shRunx2_4
NM_007283	MGLL	6	0.00220577	2.95936	2.95936	shLuc up vs shRunx2_3	0.00313529	2.60906	2.60906	shLuc up vs shRunx2_4
NM_004950	EPYC	4	0.20765	2.58195	2.58195	shLuc up vs shRunx2_3	0.117186	4.84367	4.84367	shLuc up vs shRunx2_4
NM_001025295	IFITM5	1	0.0128768	2.49386	2.49386	shLuc up vs shRunx2_3	0.0233105	2.07398	2.07398	shLuc up vs shRunx2_4
NM_032532	FNDC1	1	0.00285856	2.27609	2.27609	shLuc up vs shRunx2_3	0.012491	1.68723	1.68723	shLuc up vs shRunx2_4
NM_145159	JAG2	3	0.000145962	2.25156	2.25156	shLuc up vs shRunx2_3	0.000835777	1.67677	1.67677	shLuc up vs shRunx2_4
NM_001113348	ECE1	5	0.00994348	2.22754	2.22754	shLuc up vs shRunx2_3	0.0573476	1.53446	1.53446	shLuc up vs shRunx2_4
NM_000089	COL1A2	1	0.00577938	2.19626	2.19626	shLuc up vs shRunx2_3	0.00530346	2.24617	2.24617	shLuc up vs shRunx2_4
NM_001171624	VEGFA	1	0.00224679	2.16898	2.16898	shLuc up vs shRunx2_3	0.00324808	2.00097	2.00097	shLuc up vs shRunx2_4
NM_053026	MYLK	5	0.00103588	2.10882	2.10882	shLuc up vs shRunx2_3	0.00373316	1.68835	1.68835	shLuc up vs shRunx2_4
NM_130850	BMP4	2	0.00664321	2.09277	2.09277	shLuc up vs shRunx2_3	0.0393347	1.50942	1.50942	shLuc up vs shRunx2_4
NM_001013839	EXOC7	2	0.00990347	2.08579	2.08579	shLuc up vs shRunx2_3	0.0512435	1.5158	1.5158	shLuc up vs shRunx2_4
NM_144651	PXDNL	6	0.00133326	2.06877	2.06877	shLuc up vs shRunx2_3	0.00108069	2.16428	2.16428	shLuc up vs shRunx2_4
NM_000060	BTD	1	0.00100036	2.00108	2.00108	shLuc up vs shRunx2_3	0.00587447	1.53886	1.53886	shLuc up vs shRunx2_4
NM_005524	HES1	1	0.0763316	1.97424	1.97424	shLuc up vs shRunx2_3	0.127101	1.69066	1.69066	shLuc up vs shRunx2_4
NM_003127	SPTAN1	1	0.00364538	1.9477	1.9477	shLuc up vs shRunx2_3	0.0168269	1.52909	1.52909	shLuc up vs shRunx2_4
NM_001135218	TAF12	1	0.00865142	1.9298	1.9298	shLuc up vs shRunx2_3	0.0117088	1.81714	1.81714	shLuc up vs shRunx2_4
NM_001199764	PTPRN	1	0.123665	1.91812	1.91812	shLuc up vs shRunx2_3	0.0704678	2.4231	2.4231	shLuc up vs shRunx2_4
NM_139348	BIN1	2	0.000628019	1.91046	1.91046	shLuc up vs shRunx2_3	0.00226416	1.59273	1.59273	shLuc up vs shRunx2_4
NM_181696	PRDX1	1	0.000452804	1.88837	1.88837	shLuc up vs shRunx2_3	0.000333154	1.99098	1.99098	shLuc up vs shRunx2_4
NM_004560	ROR2	6	0.00241862	1.86836	1.86836	shLuc up vs shRunx2_3	0.00319283	1.78361	1.78361	shLuc up vs shRunx2_4
NM_175739	SERPINA9	1	0.262913	1.86626	1.86626	shLuc up vs shRunx2_3	0.182422	2.30656	2.30656	shLuc up vs shRunx2_4
NM_199192	BRE	5	0.0686483	1.85918	1.85918	shLuc up vs shRunx2_3	0.0366537	2.26545	2.26545	shLuc up vs shRunx2_4
NM_001130415	APOLD1	1	0.0246156	1.84711	1.84711	shLuc up vs shRunx2_3	0.0686615	1.51703	1.51703	shLuc up vs shRunx2_4
NM_004429	EFNB1	1	0.00947825	1.83241	1.83241	shLuc up vs shRunx2_3	0.0169382	1.65665	1.65665	shLuc up vs shRunx2_4
NM_015073	SIPA1L3	1	0.000808476	1.83224	1.83224	shLuc up vs shRunx2_3	0.00348844	1.51683	1.51683	shLuc up vs shRunx2_4
NM_182796	MAT2B	1	0.0033891	1.82231	1.82231	shLuc up vs shRunx2_3	0.00584633	1.67331	1.67331	shLuc up vs shRunx2_4
NM_004242	HMGN3	1	0.000385023	1.81287	1.81287	shLuc up vs shRunx2_3	0.00143206	1.53846	1.53846	shLuc up vs shRunx2_4
NM_033386	MICALL1	1	0.000104005	1.80038	1.80038	shLuc up vs shRunx2_3	0.000365118	1.54934	1.54934	shLuc up vs shRunx2_4
NM_015842	LMO7	1	0.0177283	1.79952	1.79952	shLuc up vs shRunx2_3	0.0135949	1.89998	1.89998	shLuc up vs shRunx2_4
NM_007166	PICALM	2	7.63e-06	1.79155	1.79155	shLuc up vs shRunx2_3	3.87e-06	1.98396	1.98396	shLuc up vs shRunx2_4
NM_014313	TMEM50A	1	0.000340989	1.77634	1.77634	shLuc up vs shRunx2_3	0.000334976	1.78084	1.78084	shLuc up vs shRunx2_4
NM_199511	CCDC80	2	0.00332835	1.77453	1.77453	shLuc up vs shRunx2_3	0.00454327	1.69245	1.69245	shLuc up vs shRunx2_4
NM_006266	RALGDS	2	0.0511233	1.75875	1.75875	shLuc up vs shRunx2_3	0.0485245	1.7801	1.7801	shLuc up vs shRunx2_4
NM_001100818	PID1	2	0.0180277	1.75585	1.75585	shLuc up vs shRunx2_3	0.00601528	2.24162	2.24162	shLuc up vs shRunx2_4
NM_002250	KCNN4	2	0.0210181	1.74788	1.74788	shLuc up vs shRunx2_3	0.0209144	1.74951	1.74951	shLuc up vs shRunx2_4
NM_002226	JAG2	3	0.00484781	1.73992	1.73992	shLuc up vs shRunx2_3	0.00861418	1.60071	1.60071	shLuc up vs shRunx2_4
NM_001164095	COPS7A	1	0.0736445	1.72938	1.72938	shLuc up vs shRunx2_3	0.029768	2.23434	2.23434	shLuc up vs shRunx2_4
NM_001124	ADM	1	0.174428	1.70174	1.70174	shLuc up vs shRunx2_3	0.191085	1.65141	1.65141	shLuc up vs shRunx2_4
NM_000346	SOX9	1	0.0296492	1.69696	1.69696	shLuc up vs shRunx2_3	0.0594185	1.5056	1.5056	shLuc up vs shRunx2_4
NM_003379	EZR	2	0.0133704	1.68716	1.68716	shLuc up vs shRunx2_3	0.0268417	1.52074	1.52074	shLuc up vs shRunx2_4
NM_004865	TBPL1	3	0.000105573	1.66705	1.66705	shLuc up vs shRunx2_3	0.000263688	1.51413	1.51413	shLuc up vs shRunx2_4
NM_004737	LARGE	3	0.000575752	1.6591	1.6591	shLuc up vs shRunx2_3	0.000115869	2.13472	2.13472	shLuc up vs shRunx2_4
NM_002467	MYC	1	2.62e-05	1.64685	1.64685	shLuc up vs shRunx2_3	1.48e-05	1.76499	1.76499	shLuc up vs shRunx2_4
NM_001161705	BFSP1	2	0.136467	1.61454	1.61454	shLuc up vs shRunx2_3	0.0662988	1.98487	1.98487	shLuc up vs shRunx2_4
NM_001145103	SMAD3	3	0.11586	1.60992	1.60992	shLuc up vs shRunx2_3	0.116343	1.60831	1.60831	shLuc up vs shRunx2_4
NM_015889	MED15	2	0.00987931	1.60025	1.60025	shLuc up vs shRunx2_3	0.0108079	1.58095	1.58095	shLuc up vs shRunx2_4
NM_004052	BNIP3	1	0.00667912	1.59568	1.59568	shLuc up vs shRunx2_3	0.000652576	2.46612	2.46612	shLuc up vs shRunx2_4
NM_002673	PLXNB1	1	0.0121101	1.59138	1.59138	shLuc up vs shRunx2_3	0.00243856	2.10251	2.10251	shLuc up vs shRunx2_4
NM_138730	HMGN3	1	0.00438541	1.57429	1.57429	shLuc up vs shRunx2_3	0.0060553	1.51649	1.51649	shLuc up vs shRunx2_4
NM_001009960	ZNF655	2	0.244999	1.57384	1.57384	shLuc up vs shRunx2_3	0.279675	1.50646	1.50646	shLuc up vs shRunx2_4
NM_001004431	METRNL	1	0.146903	1.56019	1.56019	shLuc up vs shRunx2_3	0.0873762	1.78558	1.78558	shLuc up vs shRunx2_4
NM_017443	POLE3	1	0.00957725	1.55757	1.55757	shLuc up vs shRunx2_3	0.00524047	1.69102	1.69102	shLuc up vs shRunx2_4
NM_001171653	ZEB2	1	0.0301691	1.54132	1.54132	shLuc up vs shRunx2_3	0.0362079	1.50164	1.50164	shLuc up vs shRunx2_4
NM_203371	FIBIN	1	0.151473	1.53318	1.53318	shLuc up vs shRunx2_3	0.0902755	1.74491	1.74491	shLuc up vs shRunx2_4
NM_001008410	STEAP3	4	0.016876	1.53209	1.53209	shLuc up vs shRunx2_3	0.0181038	1.51828	1.51828	shLuc up vs shRunx2_4
NM_015577	RAI14	3	0.0824824	1.51439	1.51439	shLuc up vs shRunx2_3	0.0730377	1.54806	1.54806	shLuc up vs shRunx2_4
NM_133264	WIPF2	1	0.00168115	1.5141	1.5141	shLuc up vs shRunx2_3	0.000349335	1.84132	1.84132	shLuc up vs shRunx2_4
NM_017449	EPHB2	6	0.0119436	1.50083	1.50083	shLuc up vs shRunx2_3	0.00550676	1.65709	1.65709	shLuc up vs shRunx2_4
NM_001334	CTSO	1	0.0990658	0.658625	-1.51831	shLuc down vs shRunx2_3	0.0830544	0.644271	-1.55214	shLuc down vs shRunx2_4
NM_001130047	TBCEL	1	0.134206	0.658594	-1.51839	shLuc down vs shRunx2_3	0.0605137	0.591376	-1.69097	shLuc down vs shRunx2_4
NM_006014	LAGE3	1	0.00179928	0.656592	-1.52302	shLuc down vs shRunx2_3	0.000365287	0.585667	-1.70746	shLuc down vs shRunx2_4
NM_020813	ZNF471	1	0.131305	0.654108	-1.5288	shLuc down vs shRunx2_3	0.0521722	0.577584	-1.73135	shLuc down vs shRunx2_4
NR_027141	FAM45B	1	0.0967256	0.650922	-1.53628	shLuc down vs shRunx2_3	0.0562585	0.608473	-1.64346	shLuc down vs shRunx2_4
NM_198155	C21orf33	1	0.00120879	0.646367	-1.54711	shLuc down vs shRunx2_3	0.000545191	0.611228	-1.63605	shLuc down vs shRunx2_4
NM_031885	BBS2	1	0.00180721	0.645119	-1.5501	shLuc down vs shRunx2_3	0.000711064	0.603087	-1.65814	shLuc down vs shRunx2_4
NM_015678	NBEA	2	0.00924299	0.64339	-1.55427	shLuc down vs shRunx2_3	0.012243	0.658053	-1.51963	shLuc down vs shRunx2_4
NM_001109977	FAM160A1	2	0.0311313	0.639822	-1.56293	shLuc down vs shRunx2_3	0.00801498	0.560793	-1.78319	shLuc down vs shRunx2_4
NM_003060	SLC22A5	1	0.022768	0.63498	-1.57485	shLuc down vs shRunx2_3	0.00141568	0.486992	-2.05342	shLuc down vs shRunx2_4
NM_022460	HS1BP3	1	0.0136897	0.63151	-1.58351	shLuc down vs shRunx2_3	0.00615108	0.588546	-1.6991	shLuc down vs shRunx2_4
NM_005822	RCAN2	1	0.129182	0.62563	-1.59839	shLuc down vs shRunx2_3	0.0286462	0.506413	-1.97467	shLuc down vs shRunx2_4
NM_199054	MKNK2	2	0.0141218	0.623625	-1.60353	shLuc down vs shRunx2_3	0.000813239	0.47772	-2.09328	shLuc down vs shRunx2_4
NM_052943	FAM46B	1	0.000806067	0.621799	-1.60824	shLuc down vs shRunx2_3	0.000668476	0.613477	-1.63005	shLuc down vs shRunx2_4
NM_001145206	KIAA1671	1	0.000165672	0.614039	-1.62856	shLuc down vs shRunx2_3	0.000186536	0.619073	-1.61532	shLuc down vs shRunx2_4
NM_005177	ATP6V0A1	1	0.000139734	0.609707	-1.64013	shLuc down vs shRunx2_3	0.00028574	0.639907	-1.56273	shLuc down vs shRunx2_4
NM_022873	IFI6	2	0.0135152	0.600562	-1.66511	shLuc down vs shRunx2_3	0.0077668	0.569826	-1.75492	shLuc down vs shRunx2_4
NM_021926	ALX4	1	0.000238517	0.600408	-1.66553	shLuc down vs shRunx2_3	0.000829499	0.654187	-1.52861	shLuc down vs shRunx2_4
NM_024682	TBC1D17	1	0.000157106	0.595563	-1.67908	shLuc down vs shRunx2_3	4.79e-05	0.544106	-1.83788	shLuc down vs shRunx2_4
NM_144998	STRA13	1	0.00396772	0.58926	-1.69704	shLuc down vs shRunx2_3	0.0105383	0.639607	-1.56346	shLuc down vs shRunx2_4
NM_001102396	SIKE1	2	0.0324343	0.584285	-1.71149	shLuc down vs shRunx2_3	0.0686378	0.637316	-1.56908	shLuc down vs shRunx2_4
NM_021110	COL14A1	3	0.201527	0.579915	-1.72439	shLuc down vs shRunx2_3	0.0213242	0.390328	-2.56195	shLuc down vs shRunx2_4
NM_001204051	SLC25A27	1	0.173331	0.579699	-1.72503	shLuc down vs shRunx2_3	0.11943	0.539999	-1.85185	shLuc down vs shRunx2_4
NM_001017999	KAZN	2	0.13043	0.567135	-1.76325	shLuc down vs shRunx2_3	0.0867531	0.528683	-1.89149	shLuc down vs shRunx2_4
NM_001130438	SPTAN1	1	0.262775	0.565347	-1.76882	shLuc down vs shRunx2_3	0.0460197	0.390537	-2.56058	shLuc down vs shRunx2_4
NM_001161476	WDR25	1	0.0257806	0.561538	-1.78082	shLuc down vs shRunx2_3	0.0829444	0.644745	-1.551	shLuc down vs shRunx2_4
NM_033513	C19orf20	1	4.17e-05	0.561505	-1.78093	shLuc down vs shRunx2_3	0.000263476	0.639827	-1.56292	shLuc down vs shRunx2_4
NM_001198899	YY1AP1	2	0.038527	0.5549	-1.80212	shLuc down vs shRunx2_3	0.0344377	0.547133	-1.82771	shLuc down vs shRunx2_4
NM_003527	HIST1H2BO	1	0.0535476	0.54312	-1.84121	shLuc down vs shRunx2_3	0.0363891	0.514992	-1.94178	shLuc down vs shRunx2_4
NM_001105570	NUDT19	1	4.94e-05	0.538114	-1.85834	shLuc down vs shRunx2_3	1.2e-06	0.381118	-2.62386	shLuc down vs shRunx2_4
NM_001122681	SH3BP2	1	0.0146465	0.53737	-1.86092	shLuc down vs shRunx2_3	0.0872567	0.658665	-1.51822	shLuc down vs shRunx2_4
NM_003495	HIST1H4I	1	0.0357302	0.535477	-1.86749	shLuc down vs shRunx2_3	0.0207673	0.499646	-2.00142	shLuc down vs shRunx2_4
NM_001127230	AURKAIP1	3	0.00175191	0.528894	-1.89074	shLuc down vs shRunx2_3	0.0155143	0.642102	-1.55739	shLuc down vs shRunx2_4
NM_153713	LIX1L	1	0.348596	0.523892	-1.90879	shLuc down vs shRunx2_3	0.157099	0.408963	-2.44521	shLuc down vs shRunx2_4
NM_001893	CSNK1D	3	0.0137498	0.520056	-1.92287	shLuc down vs shRunx2_3	0.0162063	0.529888	-1.88719	shLuc down vs shRunx2_4
NM_000565	IL6R	3	0.00593813	0.514846	-1.94233	shLuc down vs shRunx2_3	0.00914315	0.538549	-1.85684	shLuc down vs shRunx2_4
NM_017842	SLC48A1	1	3.28e-06	0.499111	-2.00356	shLuc down vs shRunx2_3	0.000160253	0.661704	-1.51125	shLuc down vs shRunx2_4
NM_001166171	NEK6	1	0.179698	0.492158	-2.03187	shLuc down vs shRunx2_3	0.431508	0.635766	-1.57291	shLuc down vs shRunx2_4
NM_001135732	TOM1	1	0.00130298	0.485345	-2.06039	shLuc down vs shRunx2_3	0.0218513	0.634749	-1.57543	shLuc down vs shRunx2_4
NM_001172688	GGA1	1	0.0264099	0.474526	-2.10737	shLuc down vs shRunx2_3	0.132002	0.6026	-1.65947	shLuc down vs shRunx2_4
NM_002260	KLRC2	1	0.12801	0.462513	-2.1621	shLuc down vs shRunx2_3	0.445376	0.650344	-1.53765	shLuc down vs shRunx2_4
NM_006989	RASA4	2	0.000421613	0.451859	-2.21308	shLuc down vs shRunx2_3	0.000665384	0.472935	-2.11446	shLuc down vs shRunx2_4
NM_032173	ZNRF3	2	0.000437839	0.451025	-2.21717	shLuc down vs shRunx2_3	0.00247337	0.533825	-1.87327	shLuc down vs shRunx2_4
NM_152487	TMEM56	3	0.00137636	0.449135	-2.2265	shLuc down vs shRunx2_3	0.027365	0.611785	-1.63456	shLuc down vs shRunx2_4
NM_003786	ABCC3	2	0.0570526	0.447589	-2.23419	shLuc down vs shRunx2_3	0.317101	0.635725	-1.57301	shLuc down vs shRunx2_4
NM_001113492	2014-09-09	15	0.0259143	0.427951	-2.33671	shLuc down vs shRunx2_3	0.269051	0.643726	-1.55346	shLuc down vs shRunx2_4
NM_015286	SYNM	3	0.00755977	0.372901	-2.68168	shLuc down vs shRunx2_3	0.180175	0.60751	-1.64606	shLuc down vs shRunx2_4
NM_001111	ADAR	2	0.000213411	0.364715	-2.74187	shLuc down vs shRunx2_3	0.000564787	0.406926	-2.45745	shLuc down vs shRunx2_4
NM_014183	DYNLRB1	1	6.05e-06	0.331775	-3.01409	shLuc down vs shRunx2_3	3.23e-06	0.308468	-3.24183	shLuc down vs shRunx2_4
NR_003042	SNORD45C	1	0.220254	0.280349	-3.56698	shLuc down vs shRunx2_3	0.607718	0.49609	-2.01576	shLuc down vs shRunx2_4
NR_003000	SCARNA21	1	0.407336	0.277287	-3.60637	shLuc down vs shRunx2_3	0.301404	0.232135	-4.30783	shLuc down vs shRunx2_4
NM_014977	ACIN1	1	0.124731	0.239569	-4.17416	shLuc down vs shRunx2_3	0.324266	0.343584	-2.9105	shLuc down vs shRunx2_4
NM_001184990	NDUFC1	1	0.231796	0.202081	-4.94851	shLuc down vs shRunx2_3	0.612735	0.386957	-2.58427	shLuc down vs shRunx2_4
