# Supplementary material for: SOX9 is a key component of RUNX2-regulated transcriptional circuitry in osteosarcoma
Source: Cell Biosci. 2023 Jul 25;13:136. doi: 10.1186/s13578-023-01088-2 (PMC10367263; doi:10.1186/s13578-023-01088-2)
Supplement: Supplementary file 3 — Additional file 3: Table S2. SOX9-regulated transcripts. [file 13578_2023_1088_MOESM3_ESM.xlsx]

## Sheet: SOX9-regulated genes
Supplementary Table 2. SOX9-regulated transcripts
Shared transcripts with FDR<0.1 and fold change (fc)>1.5.
gene	baseMean.sh3	log2FoldChange.sh3	lfcSE.sh3	stat.sh3	pvalue.sh3	padj.sh3	baseMean.sh5	log2FoldChange.sh5	lfcSE.sh5	stat.sh5	pvalue.sh5	padj.sh5	same.direction
IBSP	432.762	-3.23884	0.440624	-7.35057	1.97367e-13	2.14098e-11	479.173	-2.18069	0.509893	-4.27675	1.89639e-05	0.000204114	TRUE
PI15	168.318	-2.39063	0.611789	-3.90761	9.32124e-05	0.00123971	163.994	-2.67948	0.740871	-3.61666	0.000298429	0.00224515	TRUE
EHF	74.2922	-2.32006	0.247245	-9.38365	6.37297e-21	1.84351e-18	76.9996	-2.06521	0.294685	-7.00819	2.41418e-12	8.26558e-11	TRUE
MYOCD	57.5405	-2.28156	0.329477	-6.92481	4.36569e-12	3.93621e-10	59.6996	-2.03086	0.317021	-6.40607	1.49321e-10	4.18045e-09	TRUE
SCUBE3	245.3	-2.26785	0.123578	-18.3516	3.20567e-75	4.45107e-71	253.079	-2.05204	0.151002	-13.5895	4.62209e-42	1.82158e-39	TRUE
NGFR	514.358	-2.10832	0.115458	-18.2604	1.71017e-74	1.18728e-70	607.456	-1.15293	0.135245	-8.52474	1.53155e-17	9.68724e-16	TRUE
C9orf135-AS1	52.5549	-2.09881	0.357517	-5.87052	4.3442e-09	2.07997e-07	54.9998	-1.80778	0.372741	-4.84995	1.23494e-06	1.76239e-05	TRUE
DTX4	449.577	-1.95678	0.369738	-5.29235	1.20754e-07	3.91744e-06	444	-2.07064	0.491749	-4.21077	2.54501e-05	0.00026484	TRUE
FGFBP2	7382.03	-1.94005	0.442824	-4.38108	1.18092e-05	0.000214903	7165.6	-2.18657	0.536531	-4.07538	4.59394e-05	0.00044103	TRUE
LA16c-380H5.3	11.8474	-1.82155	0.495607	-3.67539	0.000237485	0.0026657	12.0744	-1.74172	0.49863	-3.49301	0.000477618	0.00335665	TRUE
PRSS50	11.9344	-1.72665	0.518646	-3.32916	0.000871092	0.00759743	11.721	-1.82827	0.487016	-3.75403	0.000174011	0.00140989	TRUE
SHANK1	12.2319	-1.68261	0.495399	-3.39648	0.000682592	0.00621902	11.1398	-2.33523	0.534728	-4.36714	1.25885e-05	0.000141334	TRUE
ALDH1A3	81.0103	-1.67735	0.192198	-8.72719	2.61088e-18	5.03502e-16	72.4945	-2.54714	0.222218	-11.4623	2.03911e-30	4.23528e-28	TRUE
SLC38A3	205.702	-1.47055	0.1737	-8.46604	2.53885e-17	4.29901e-15	209.466	-1.39038	0.183982	-7.55718	4.119e-14	1.71569e-12	TRUE
COL14A1	812.211	-1.46713	0.293652	-4.99615	5.84852e-07	1.58607e-05	718.812	-2.31375	0.347659	-6.65524	2.82833e-11	8.69428e-10	TRUE
FIBIN	239.81	-1.4669	0.129634	-11.3157	1.09775e-29	7.62111e-27	268.46	-0.943753	0.20168	-4.67946	2.87628e-06	3.78821e-05	TRUE
SOX18	78.7032	-1.45795	0.271044	-5.37903	7.48871e-08	2.61258e-06	74.4774	-1.80044	0.239693	-7.51144	5.8479e-14	2.40327e-12	TRUE
WNT11	766.557	-1.44561	0.0936942	-15.4291	1.04365e-53	3.62278e-50	785.132	-1.33563	0.102354	-13.0491	6.43026e-39	2.35317e-36	TRUE
ECEL1	19.702	-1.4445	0.487798	-2.96127	0.00306374	0.0204513	19.2561	-1.59208	0.50678	-3.14155	0.00168054	0.00972417	TRUE
C10orf10	37.8646	-1.43758	0.259726	-5.53501	3.11218e-08	1.18067e-06	32.204	-2.65123	0.337591	-7.85338	4.04984e-15	1.89775e-13	TRUE
SERPINE2	2729.45	-1.37346	0.310878	-4.41802	9.96103e-06	0.00018549	2757.81	-1.33766	0.409354	-3.26773	0.00108415	0.00672454	TRUE
WISP1	5339.25	-1.37222	0.0902112	-15.2111	2.98271e-52	6.90249e-49	5684.32	-1.08607	0.10018	-10.8412	2.19566e-27	3.666e-25	TRUE
COLEC12	1029.87	-1.36669	0.324815	-4.2076	2.58093e-05	0.000412859	968.669	-1.73235	0.278048	-6.23038	4.65295e-10	1.20195e-08	TRUE
PMEPA1	357.495	-1.34351	0.13955	-9.62749	6.12072e-22	1.88858e-19	356.183	-1.37998	0.137786	-10.0154	1.30436e-23	1.50737e-21	TRUE
FRZB	33.0551	-1.33079	0.317658	-4.18938	2.79723e-05	0.000443374	37.5781	-0.77496	0.355805	-2.17805	0.0294027	0.0986507	TRUE
LAMB1	387.58	-1.32358	0.11538	-11.4714	1.83641e-30	1.41659e-27	333.777	-2.31289	0.143518	-16.1157	1.97927e-58	1.44864e-55	TRUE
HMG20A	320.901	-1.28991	0.122904	-10.4953	9.08055e-26	4.84936e-23	375.176	-0.638948	0.0953943	-6.69797	2.11333e-11	6.60199e-10	TRUE
HAS2	97.0384	-1.28691	0.19363	-6.64621	3.00734e-11	2.20326e-09	93.3562	-1.50609	0.205527	-7.32793	2.33727e-13	9.00349e-12	TRUE
SLC7A10	14.0045	-1.26289	0.527276	-2.39513	0.0166144	0.0750214	13.6844	-1.329	0.531311	-2.50136	0.0123716	0.0499478	TRUE
SLA	37.5983	-1.24924	0.266529	-4.68708	2.77138e-06	6.07908e-05	43.3008	-0.668632	0.277	-2.41383	0.0157858	0.0605209	TRUE
CCBE1	43.0662	-1.23426	0.248828	-4.96028	7.03929e-07	1.86172e-05	37.2679	-2.14512	0.293782	-7.30173	2.84083e-13	1.07811e-11	TRUE
RNF152	74.4172	-1.20401	0.213204	-5.64721	1.63076e-08	6.6794e-07	80.5991	-0.866208	0.208533	-4.15383	3.2696e-05	0.000329316	TRUE
CTXN1	151.959	-1.18416	0.208499	-5.67944	1.35135e-08	5.72059e-07	160.481	-0.954356	0.250678	-3.8071	0.000140607	0.00117262	TRUE
AGT	30.6787	-1.16281	0.384806	-3.02181	0.00251266	0.0175142	28.8227	-1.49898	0.410622	-3.65052	0.000261713	0.00201126	TRUE
LHX4	439.972	-1.16097	0.186411	-6.22802	4.7236e-10	2.7328e-08	407.789	-1.56699	0.166296	-9.42291	4.38749e-21	4.18855e-19	TRUE
ST8SIA6	25.8438	-1.15844	0.310348	-3.73271	0.000189432	0.00222453	24.328	-1.47723	0.316293	-4.67045	3.00533e-06	3.94129e-05	TRUE
MYT1	277.187	-1.15359	0.17528	-6.58142	4.65975e-11	3.18723e-09	288.582	-0.987523	0.23463	-4.20886	2.56662e-05	0.000266907	TRUE
SCD	5808.89	-1.14964	0.165309	-6.95446	3.53908e-12	3.25432e-10	5644.68	-1.30378	0.125172	-10.4159	2.09761e-25	2.95783e-23	TRUE
SRPK3	95.365	-1.1348	0.263174	-4.31197	1.61809e-05	0.000281013	107.313	-0.658881	0.29857	-2.20679	0.027329	0.0932922	TRUE
HR	78.6538	-1.1208	0.273276	-4.10134	4.10766e-05	0.000615263	67.2526	-2.04005	0.324606	-6.2847	3.28492e-10	8.66024e-09	TRUE
VAV3	34.7244	-1.11384	0.29103	-3.82722	0.000129597	0.00162801	37.0103	-0.847258	0.285316	-2.96955	0.00298239	0.0157577	TRUE
GDAP1	228.895	-1.06763	0.217925	-4.89907	9.6291e-07	2.44424e-05	251.607	-0.693114	0.233999	-2.96203	0.00305616	0.0160867	TRUE
WNT6	101.573	-1.04979	0.247133	-4.24788	2.15805e-05	0.000355452	88.2696	-1.80273	0.211245	-8.53383	1.41581e-17	9.02947e-16	TRUE
CCL2	266.042	-1.04882	0.144081	-7.27937	3.35391e-13	3.4753e-11	196.035	-3.47297	0.19486	-17.8229	4.6958e-71	7.21745e-68	TRUE
CACNA1H	756.537	-1.03369	0.0856424	-12.0699	1.52345e-33	1.51093e-30	750.413	-1.08256	0.101123	-10.7053	9.61066e-27	1.53871e-24	TRUE
ROBO2	533.264	-1.02183	0.178251	-5.73252	9.89487e-09	4.37549e-07	572.941	-0.741817	0.211542	-3.50671	0.000453689	0.00320754	TRUE
APCDD1	459.299	-1.01965	0.162234	-6.28505	3.2775e-10	1.96155e-08	466.107	-0.96954	0.179931	-5.38841	7.10827e-08	1.31157e-06	TRUE
ABCA1	155.435	-1.01523	0.256437	-3.959	7.5264e-05	0.00103265	266.292	0.635916	0.229219	2.77427	0.00553262	0.0261779	FALSE
HSPB7	2717.81	-1.00345	0.124531	-8.05782	7.76684e-16	1.19825e-13	2962.71	-0.669421	0.168115	-3.98193	6.83574e-05	0.000625389	TRUE
CRIP2	251.696	-0.985664	0.123201	-8.00044	1.2398e-15	1.87115e-13	251.628	-1.00148	0.138705	-7.22025	5.18934e-13	1.90413e-11	TRUE
MAP2	34.3627	-0.972273	0.282086	-3.44673	0.000567414	0.00535956	34.6906	-0.949187	0.267159	-3.55289	0.000381025	0.00275853	TRUE
KLHL14	59.5328	-0.943248	0.321808	-2.93109	0.00337771	0.0220704	60.0849	-0.921378	0.352132	-2.61657	0.00888183	0.0385077	TRUE
MGAT3	97.9197	-0.925449	0.325198	-2.8458	0.00442994	0.0272167	92.3211	-1.20194	0.403734	-2.97705	0.00291035	0.0154462	TRUE
PTH1R	572.763	-0.923517	0.272031	-3.3949	0.000686544	0.00623865	600.814	-0.744215	0.308276	-2.41412	0.0157733	0.0605	TRUE
PPP1R1B	185.762	-0.909125	0.137679	-6.60323	4.02284e-11	2.84985e-09	197.842	-0.678405	0.152594	-4.44582	8.7558e-06	0.00010266	TRUE
GADD45G	271.173	-0.907855	0.195552	-4.64252	3.44182e-06	7.31847e-05	245.852	-1.37212	0.132499	-10.3557	3.94261e-25	5.41053e-23	TRUE
AHNAK2	475.181	-0.903836	0.278609	-3.2441	0.00117821	0.00962883	491.804	-0.779852	0.193412	-4.03208	5.52861e-05	0.000519088	TRUE
MFAP3L	250.828	-0.902872	0.178753	-5.05093	4.39652e-07	1.24583e-05	261.847	-0.745403	0.189147	-3.94087	8.11878e-05	0.00072592	TRUE
TMEM119	7286.81	-0.887643	0.173773	-5.10807	3.25465e-07	9.6313e-06	7904.61	-0.586908	0.132267	-4.4373	9.10938e-06	0.000106391	TRUE
SCX	34.3582	-0.885412	0.297279	-2.97838	0.00289772	0.0195598	29.8185	-1.57868	0.33722	-4.68144	2.84861e-06	3.76144e-05	TRUE
TNFAIP2	904.551	-0.859125	0.0703712	-12.2085	2.80066e-34	2.99132e-31	951.883	-0.670046	0.0713031	-9.39715	5.60609e-21	5.28624e-19	TRUE
CD24	11356	-0.858291	0.0580746	-14.7791	1.99796e-49	3.4677e-46	11878.9	-0.694623	0.0819408	-8.47713	2.30814e-17	1.42474e-15	TRUE
LRFN1	82.8748	-0.853597	0.217592	-3.92292	8.74838e-05	0.00117137	78.975	-1.08124	0.264748	-4.08405	4.42574e-05	0.000426748	TRUE
TCN2	91.5679	-0.852377	0.169443	-5.03046	4.89316e-07	1.35612e-05	97.0974	-0.636182	0.157961	-4.02746	5.63819e-05	0.000528086	TRUE
CDK5R1	391.607	-0.849351	0.108537	-7.82547	5.05754e-15	6.8847e-13	376.474	-1.02814	0.0954397	-10.7726	4.63493e-27	7.49882e-25	TRUE
SELPLG	90.7604	-0.84616	0.240659	-3.51601	0.00043809	0.00439198	89.5992	-0.911655	0.229548	-3.97152	7.14148e-05	0.000650264	TRUE
NME4	139.363	-0.84553	0.190245	-4.44442	8.81293e-06	0.00016626	140.14	-0.835502	0.247422	-3.37683	0.000733271	0.00483499	TRUE
NECAP1	337.579	-0.839927	0.0972659	-8.63537	5.8536e-18	1.06944e-15	543.032	0.585645	0.0787889	7.43309	1.06092e-13	4.22446e-12	FALSE
RASSF4	92.2305	-0.835077	0.199353	-4.18894	2.80266e-05	0.000443728	79.2906	-1.56409	0.212572	-7.35794	1.86774e-13	7.30464e-12	TRUE
ENPP2	855.747	-0.822288	0.284771	-2.88754	0.00388264	0.024583	814.946	-1.04091	0.294903	-3.52966	0.000416089	0.0029701	TRUE
IL12A	193.831	-0.819819	0.14175	-5.78355	7.31422e-09	3.31889e-07	409.786	1.20623	0.200856	6.00546	1.90796e-09	4.5325e-08	FALSE
CFD	134.931	-0.817999	0.147039	-5.56316	2.64937e-08	1.01902e-06	130.795	-0.961472	0.202533	-4.74723	2.06226e-06	2.80753e-05	TRUE
LCTL	40.1786	-0.814179	0.279468	-2.91331	0.00357616	0.0230694	32.0807	-2.01169	0.341048	-5.89856	3.66682e-09	8.36187e-08	TRUE
PIANP	60.3658	-0.810725	0.219895	-3.68688	0.00022702	0.0025753	58.2063	-0.981688	0.28726	-3.41743	0.000632165	0.00426157	TRUE
FSCN1	913.155	-0.809853	0.132997	-6.08928	1.13421e-09	6.20019e-08	909.295	-0.839474	0.169219	-4.96087	7.01766e-07	1.05128e-05	TRUE
GGT1	467.702	-0.807668	0.121404	-6.65272	2.87721e-11	2.125e-09	415.586	-1.35137	0.136593	-9.89339	4.44702e-23	4.91732e-21	TRUE
VWA1	106.882	-0.799842	0.234113	-3.41648	0.000634357	0.00585919	102.57	-0.986635	0.269179	-3.66535	0.000247003	0.00191966	TRUE
TSPAN18	1071.22	-0.790936	0.076098	-10.3937	2.64992e-25	1.26876e-22	1087.98	-0.742804	0.0846176	-8.77836	1.65878e-18	1.20832e-16	TRUE
SREBF1	920.765	-0.779271	0.24941	-3.12446	0.00178133	0.0133552	936.413	-0.726311	0.282799	-2.56829	0.0102201	0.0431192	TRUE
MMP15	47.9212	-0.778372	0.22516	-3.45697	0.000546289	0.0052168	48.1723	-0.760546	0.238929	-3.18315	0.00145682	0.00862533	TRUE
PLTP	360.176	-0.77695	0.160184	-4.85036	1.23239e-06	3.04992e-05	349.778	-0.907983	0.173378	-5.237	1.63207e-07	2.80279e-06	TRUE
SOX9	429.961	-0.776786	0.332332	-2.33738	0.0194193	0.0843672	424.617	-0.838374	0.230064	-3.64409	0.000268345	0.00205606	TRUE
ALPI	49.7595	-0.770457	0.276922	-2.78221	0.00539894	0.0318861	51.6903	-0.64205	0.279066	-2.30071	0.021408	0.0770769	TRUE
LARGE1	731.561	-0.767761	0.0787666	-9.74729	1.89452e-22	6.57634e-20	593.172	-1.81927	0.0789002	-23.0579	1.22591e-117	6.28075e-114	TRUE
FADS2	3170.01	-0.762378	0.217744	-3.50125	0.000463077	0.00457964	2905.59	-1.14494	0.235727	-4.85705	1.19149e-06	1.70514e-05	TRUE
RNF150	113.326	-0.761714	0.180036	-4.23091	2.32747e-05	0.000377535	103.939	-1.14552	0.170882	-6.70358	2.0337e-11	6.39222e-10	TRUE
CKMT1A	59.5435	-0.746604	0.221648	-3.36843	0.000755977	0.00675032	59.2088	-0.780206	0.281521	-2.7714	0.00558165	0.0263402	TRUE
SATB2	2369.57	-0.745448	0.0653908	-11.3999	4.18641e-30	3.05938e-27	2403.3	-0.704288	0.070681	-9.96433	2.18347e-23	2.43188e-21	TRUE
TSPAN13	38.6779	-0.735498	0.25709	-2.86086	0.00422497	0.0262595	37.862	-0.828325	0.252837	-3.27612	0.00105243	0.00656218	TRUE
TTC39A	53.8545	-0.735234	0.239098	-3.07503	0.00210482	0.0152613	48.0643	-1.23634	0.23355	-5.29368	1.19881e-07	2.11062e-06	TRUE
RP11-542B15.1	47.2114	-0.730938	0.277977	-2.62949	0.0085512	0.0451115	46.1882	-0.826271	0.252799	-3.2685	0.00108121	0.00670898	TRUE
MEX3A	470.342	-0.730277	0.110169	-6.62872	3.38601e-11	2.43599e-09	478.478	-0.676049	0.164346	-4.11356	3.89605e-05	0.000382879	TRUE
TMIE	82.0009	-0.726237	0.206184	-3.52227	0.000427864	0.00430188	71.7197	-1.32522	0.205658	-6.44381	1.16508e-10	3.32848e-09	TRUE
FGFR4	67.0239	-0.706645	0.212655	-3.32296	0.000890673	0.00774389	60.6475	-1.13149	0.222225	-5.09163	3.54996e-07	5.68957e-06	TRUE
AMPD3	40.9863	-0.705496	0.27352	-2.57932	0.00989953	0.0507731	36.3736	-1.2175	0.315037	-3.86463	0.000111256	0.000955845	TRUE
LAMA5	594.048	-0.705334	0.113589	-6.20951	5.31508e-10	3.03703e-08	584.481	-0.7812	0.135814	-5.75198	8.82062e-09	1.9203e-07	TRUE
FAM117B	194.19	-0.70081	0.127982	-5.47587	4.35368e-08	1.58664e-06	199.147	-0.62068	0.124423	-4.98844	6.08672e-07	9.30875e-06	TRUE
FAM78B	66.3864	-0.700301	0.267338	-2.61953	0.00880498	0.0462395	51.9705	-1.93455	0.259472	-7.45572	8.93796e-14	3.58685e-12	TRUE
SH3BP2	428.221	-0.698627	0.142421	-4.90537	9.32529e-07	2.38896e-05	433.458	-0.664893	0.151374	-4.39237	1.12122e-05	0.000126901	TRUE
THBD	167.413	-0.69807	0.240527	-2.90225	0.00370493	0.0237283	171.153	-0.627812	0.267847	-2.34392	0.0190821	0.0705369	TRUE
SLN	244.36	-0.689112	0.1597	-4.31503	1.59581e-05	0.000278016	203.637	-1.52644	0.175891	-8.67834	4.01593e-18	2.74333e-16	TRUE
IFITM2	976.604	-0.688889	0.225156	-3.05961	0.00221622	0.0159194	910.839	-0.982217	0.191164	-5.13807	2.77573e-07	4.54345e-06	TRUE
LRRC15	2796.43	-0.6868	0.18342	-3.74442	0.000180813	0.00214031	2316.44	-1.56223	0.235474	-6.63438	3.25863e-11	9.91785e-10	TRUE
B3GAT2	94.4418	-0.67463	0.171181	-3.94103	8.11322e-05	0.00109797	85.8237	-1.07382	0.170814	-6.2865	3.24706e-10	8.57514e-09	TRUE
SEMA6A	53.7227	-0.667448	0.236034	-2.82776	0.00468749	0.0284036	52.2151	-0.797405	0.218096	-3.65621	0.000255974	0.00197034	TRUE
OPRL1	32.1859	-0.663979	0.27295	-2.43261	0.0149907	0.0694049	29.728	-0.986809	0.291086	-3.3901	0.000698685	0.00464586	TRUE
IFITM1	372.563	-0.662506	0.158488	-4.18016	2.91309e-05	0.00045964	373.537	-0.664914	0.193802	-3.4309	0.000601588	0.00408591	TRUE
CA11	104.351	-0.659221	0.183499	-3.59251	0.000327514	0.0035089	91.8825	-1.20759	0.193969	-6.22568	4.79466e-10	1.2344e-08	TRUE
FAM198B	1243.31	-0.657749	0.0788637	-8.34033	7.40824e-17	1.22456e-14	1261.43	-0.617829	0.0791127	-7.80947	5.7428e-15	2.64272e-13	TRUE
SALL2	198.89	-0.656925	0.137749	-4.76901	1.85136e-06	4.32764e-05	187.286	-0.909839	0.182007	-4.99892	5.76509e-07	8.87871e-06	TRUE
PCMTD2	952.83	-0.654687	0.126063	-5.19332	2.06582e-07	6.37419e-06	956.859	-0.651296	0.142381	-4.57432	4.77759e-06	6.02887e-05	TRUE
PMP22	1152.31	-0.632543	0.0725414	-8.71974	2.7883e-18	5.3035e-16	1120.26	-0.749188	0.101971	-7.34708	2.0259e-13	7.88307e-12	TRUE
HYOU1	5671.62	-0.631439	0.0430767	-14.6585	1.18871e-48	1.83392e-45	5631.58	-0.669891	0.045009	-14.8835	4.21931e-50	2.23623e-47	TRUE
INHBE	40.406	-0.63047	0.275546	-2.28808	0.022133	0.0926771	40.8467	-0.607296	0.279584	-2.17214	0.0298451	0.099697	TRUE
TG	301.35	-0.62834	0.138598	-4.53353	5.80057e-06	0.000115722	295.748	-0.711396	0.148963	-4.77567	1.79109e-06	2.47341e-05	TRUE
PCDHB5	70.5062	-0.62164	0.190895	-3.25644	0.00112817	0.009352	65.538	-0.937238	0.193487	-4.84395	1.27284e-06	1.81144e-05	TRUE
TNN	281.908	-0.618445	0.200281	-3.08789	0.00201583	0.0147315	213.317	-2.02765	0.199478	-10.1648	2.84704e-24	3.55764e-22	TRUE
OLMALINC	135.022	-0.616797	0.24485	-2.51908	0.0117661	0.0577693	130.572	-0.755379	0.258417	-2.9231	0.00346569	0.0178153	TRUE
SEMA6B	148.323	-0.61542	0.24316	-2.53093	0.0113761	0.056353	140.753	-0.826955	0.318154	-2.59923	0.00934335	0.0400485	TRUE
MYC	1726.6	-0.611452	0.100908	-6.05953	1.36522e-09	7.31897e-08	1645.39	-0.807229	0.134372	-6.00741	1.88508e-09	4.48509e-08	TRUE
PRRX1	142.207	-0.608158	0.160792	-3.78226	0.000155413	0.0018979	108.293	-1.94981	0.190754	-10.2216	1.58692e-24	2.06703e-22	TRUE
EEF1A2	4444.3	-0.607932	0.0710841	-8.55229	1.20668e-17	2.12086e-15	3894.7	-1.16231	0.103464	-11.2339	2.77802e-29	5.14436e-27	TRUE
EFNA1	253.908	-0.601829	0.112241	-5.36191	8.2345e-08	2.84418e-06	255.749	-0.594825	0.109642	-5.42517	5.78984e-08	1.09056e-06	TRUE
ZNF608	493.262	-0.599332	0.0987069	-6.07183	1.26458e-09	6.85889e-08	457.087	-0.90626	0.100988	-8.97389	2.86213e-19	2.25595e-17	TRUE
SSPN	106.663	-0.597815	0.195962	-3.05067	0.00228334	0.0162585	104.844	-0.675182	0.185325	-3.64323	0.000269244	0.00206089	TRUE
ELMOD2	361.645	-0.597034	0.106132	-5.62541	1.85065e-08	7.42666e-07	303.875	-1.35623	0.132451	-10.2395	1.31961e-24	1.73353e-22	TRUE
EPYC	211.24	-0.596344	0.115813	-5.1492	2.61605e-07	7.86231e-06	330.234	0.668624	0.205479	3.25398	0.00113798	0.00701316	FALSE
TRNP1	67.1551	-0.59024	0.226728	-2.60329	0.00923338	0.0479991	58.6919	-1.14864	0.277838	-4.13419	3.56212e-05	0.000354597	TRUE
MYOF	3281.62	0.586992	0.0678446	8.65201	5.06008e-18	9.3679e-16	3549.39	0.763128	0.0939822	8.11993	4.66474e-16	2.49815e-14	TRUE
ARHGAP33	284.953	0.58735	0.128876	4.55747	5.17732e-06	0.000104792	308.083	0.764824	0.136952	5.58461	2.34223e-08	4.69362e-07	TRUE
AHSA2	166.438	0.587546	0.165129	3.55811	0.000373532	0.003859	178.008	0.740797	0.158606	4.67067	3.00225e-06	3.94062e-05	TRUE
LINC01001	106.705	0.58864	0.16383	3.593	0.000326886	0.00350488	108.07	0.613674	0.159881	3.83831	0.000123884	0.00105259	TRUE
PKD1P6	186.107	0.58919	0.137275	4.29204	1.7704e-05	0.000300146	190.329	0.633035	0.130449	4.85274	1.21767e-06	1.74099e-05	TRUE
MALAT1	681.383	0.597108	0.136605	4.37105	1.2365e-05	0.000222403	754.595	0.826876	0.163905	5.04486	4.53866e-07	7.12556e-06	TRUE
TXNRD2	295.014	0.601611	0.103514	5.81188	6.17735e-09	2.8432e-07	327.269	0.838376	0.093326	8.98331	2.62734e-19	2.09234e-17	TRUE
ENDOV	50.8345	0.602033	0.245118	2.45609	0.0140456	0.0663502	56.6738	0.857429	0.209141	4.09977	4.13568e-05	0.00040359	TRUE
GTF2IP13	73.7932	0.602197	0.198202	3.0383	0.00237915	0.0168114	75.0256	0.631478	0.208843	3.0237	0.00249703	0.0136145	TRUE
FBXL19-AS1	37.9775	0.603631	0.25022	2.4124	0.0158478	0.0724735	39.7236	0.701413	0.258875	2.70946	0.00673919	0.0307637	TRUE
RAB11FIP1	455.171	0.604156	0.111941	5.39712	6.77211e-08	2.37452e-06	545	1.00505	0.117226	8.5736	1.00299e-17	6.58802e-16	TRUE
CTC-459F4.1	137.187	0.607317	0.177042	3.43035	0.000602799	0.00561359	144.538	0.729172	0.136957	5.32409	1.01461e-07	1.81542e-06	TRUE
SLX1A-SULT1A3	97.2581	0.61	0.195621	3.11827	0.00181914	0.0135581	101.056	0.701388	0.191152	3.66927	0.000243247	0.00189398	TRUE
GTF2IP20	132.173	0.611163	0.170561	3.58324	0.000339357	0.00360665	143.552	0.80078	0.169034	4.7374	2.16477e-06	2.93408e-05	TRUE
GOLGA8A	509.045	0.611474	0.149254	4.09686	4.18797e-05	0.000625941	591.349	0.946688	0.154944	6.10989	9.96994e-10	2.45968e-08	TRUE
SCML1	202.902	0.614068	0.114469	5.3645	8.11736e-08	2.81071e-06	219.124	0.783401	0.138346	5.66262	1.49079e-08	3.13453e-07	TRUE
RTEL1-TNFRSF6B	173.551	0.615913	0.216502	2.84484	0.00444337	0.027261	192.341	0.850772	0.190249	4.47188	7.75348e-06	9.274e-05	TRUE
MSX2	375.721	0.617459	0.142612	4.32966	1.49341e-05	0.000261819	518.403	1.3112	0.127702	10.2677	9.85514e-25	1.30581e-22	TRUE
CCDC84	113.037	0.627821	0.160707	3.90663	9.35942e-05	0.00124359	124.989	0.855085	0.164476	5.19885	2.0053e-07	3.37585e-06	TRUE
C7orf57	371.83	0.63197	0.0937057	6.7442	1.53878e-11	1.23502e-09	392.11	0.751654	0.0932986	8.05644	7.8549e-16	4.10646e-14	TRUE
CTD-3092A11.2	71.0658	0.633074	0.2038	3.10635	0.00189413	0.0139894	82.0231	0.956027	0.188825	5.06302	4.12658e-07	6.53198e-06	TRUE
HBEGF	107.896	0.635947	0.166901	3.81032	0.000138788	0.00172059	69.9308	-0.626562	0.193836	-3.23242	0.00122745	0.00748348	FALSE
RP11-54O7.3	198.496	0.636696	0.155806	4.08647	4.37986e-05	0.000650421	228.464	0.948905	0.16839	5.63517	1.74883e-08	3.60798e-07	TRUE
CTD-3035K23.3	43.707	0.639542	0.278388	2.29731	0.0216013	0.0910913	46.5277	0.775185	0.307483	2.52106	0.0117001	0.0477636	TRUE
CAPRIN2	177.457	0.641718	0.138823	4.62256	3.79041e-06	7.96216e-05	181.217	0.683848	0.147563	4.63429	3.58163e-06	4.61945e-05	TRUE
FAM229A	62.3652	0.642742	0.249419	2.57695	0.00996753	0.0509758	71.7718	0.961477	0.246729	3.8969	9.74311e-05	0.000853772	TRUE
NFATC4	226.883	0.643584	0.146113	4.40469	1.05934e-05	0.000195858	147.389	-0.597553	0.159892	-3.73722	0.000186063	0.00149415	FALSE
DPY19L2	111.815	0.64424	0.21892	2.94281	0.00325249	0.0213729	118.432	0.771073	0.214578	3.59343	0.000326347	0.0024092	TRUE
ID2	361.785	0.645545	0.0959432	6.72841	1.71523e-11	1.34553e-09	400.919	0.873045	0.100525	8.68486	3.79217e-18	2.61371e-16	TRUE
SYBU	267.604	0.64722	0.112878	5.7338	9.82062e-09	4.37289e-07	262.685	0.593444	0.116479	5.09485	3.49027e-07	5.61732e-06	TRUE
GCA	71.5164	0.6488	0.191616	3.38593	0.000709369	0.00641249	73.0986	0.706325	0.197057	3.58436	0.000337908	0.00248025	TRUE
RP11-458F8.4	42.082	0.653506	0.234333	2.78879	0.00529048	0.0313522	52.2738	1.12974	0.234224	4.82332	1.41189e-06	1.99822e-05	TRUE
SMAD9	191.184	0.657501	0.15515	4.23784	2.25684e-05	0.000368661	199.599	0.748939	0.178618	4.19296	2.75333e-05	0.000283638	TRUE
LTK	78.1807	0.661636	0.249364	2.6533	0.007971	0.0427821	89.9785	0.979073	0.187658	5.21732	1.81532e-07	3.07624e-06	TRUE
RP11-22B23.1	98.6857	0.663723	0.185895	3.57042	0.000356412	0.00372369	98.2686	0.653567	0.182208	3.58693	0.000334594	0.00246062	TRUE
PLAUR	863.284	0.665261	0.0715108	9.30294	1.36615e-20	3.71942e-18	535.343	-0.740322	0.0939649	-7.87871	3.30778e-15	1.58846e-13	FALSE
GALNT14	462.267	0.667124	0.119066	5.60297	2.10709e-08	8.31164e-07	474.44	0.720255	0.108021	6.66775	2.59758e-11	8.03315e-10	TRUE
AC005562.1	39.4678	0.669123	0.27329	2.4484	0.0143494	0.0672708	39.7803	0.689573	0.245263	2.81157	0.00493009	0.0238213	TRUE
RP11-291L22.9	48.2415	0.67037	0.23898	2.80512	0.00502972	0.0301154	52.4949	0.853657	0.264657	3.22552	0.00125744	0.00763904	TRUE
CUBN	66.3085	0.673365	0.193113	3.48689	0.000488676	0.00478509	42.5052	-0.590705	0.261232	-2.26123	0.023745	0.0837064	FALSE
ZNF721	49.2352	0.676142	0.230961	2.92752	0.00341677	0.0222158	31.174	-0.64352	0.275536	-2.33552	0.0195164	0.0718451	FALSE
ZNF442	37.28	0.677976	0.253622	2.67317	0.00751372	0.0408969	39.2374	0.785185	0.275384	2.85124	0.00435491	0.0215087	TRUE
WTIP	119.19	0.684044	0.157685	4.33805	1.43754e-05	0.000253303	149.74	1.18061	0.130338	9.05806	1.32791e-19	1.09731e-17	TRUE
C5orf45	219.92	0.684671	0.133126	5.14304	2.70331e-07	8.107e-06	223.424	0.717536	0.130481	5.49916	3.81612e-08	7.43393e-07	TRUE
GUSBP11	45.8954	0.685068	0.259544	2.63951	0.00830261	0.0440848	59.8804	1.26025	0.274684	4.58799	4.47536e-06	5.67544e-05	TRUE
TTLL3	231.053	0.692189	0.191888	3.60725	0.000309455	0.0033386	251.599	0.880957	0.199666	4.41216	1.02344e-05	0.000117216	TRUE
RP11-384K6.6	114.532	0.695485	0.163616	4.25072	2.13084e-05	0.000351855	123.758	0.867774	0.171093	5.07195	3.93765e-07	6.25794e-06	TRUE
RP11-540B6.6	55.7209	0.69706	0.221362	3.14897	0.00163848	0.0125762	53.6524	0.608812	0.222863	2.73178	0.00629937	0.0291104	TRUE
RP4-583P15.15	59.2904	0.704379	0.225568	3.12269	0.00179208	0.013414	60.0236	0.728216	0.236132	3.08393	0.00204283	0.0114928	TRUE
PABPC1L	183.316	0.704571	0.186925	3.76927	0.000163722	0.00197505	212.554	1.03155	0.16877	6.1122	9.82658e-10	2.42821e-08	TRUE
RP11-159D12.2	176.469	0.704576	0.221654	3.17872	0.00147927	0.0116331	187.095	0.832592	0.223471	3.72573	0.00019475	0.00155739	TRUE
STARD8	160.945	0.704757	0.188037	3.74796	0.000178277	0.00211751	164.413	0.743725	0.166547	4.46556	7.98604e-06	9.51515e-05	TRUE
CPEB1	57.9062	0.709696	0.211609	3.35381	0.000797081	0.00704016	35.5269	-0.695882	0.286111	-2.43221	0.015007	0.0582912	FALSE
PLXDC2	398.524	0.709911	0.0988381	7.18256	6.84171e-13	6.73739e-11	514.578	1.25823	0.10358	12.1474	5.91956e-34	1.68488e-31	TRUE
ZNF404	75.8177	0.711826	0.198977	3.57743	0.000346983	0.0036582	72.1132	0.585664	0.204257	2.86728	0.00414009	0.0205933	TRUE
SOST	55.2535	0.715126	0.296389	2.41279	0.0158308	0.0724493	306.994	3.77276	0.456162	8.27066	1.33218e-16	7.58357e-15	TRUE
LIME1	51.328	0.715739	0.269132	2.65943	0.00782722	0.0422226	56.0102	0.909143	0.24752	3.67302	0.000239704	0.00186828	TRUE
SCNN1D	42.8816	0.732307	0.266091	2.75209	0.00592155	0.0340036	41.9355	0.669321	0.269814	2.48068	0.0131133	0.0523373	TRUE
SEMA3D	285.267	0.732984	0.137024	5.34929	8.82982e-08	3.01233e-06	157.85	-1.09653	0.233952	-4.68698	2.77259e-06	3.6642e-05	FALSE
PRSS53	33.3284	0.733193	0.309983	2.36527	0.0180171	0.0793714	34.054	0.781742	0.345885	2.26012	0.0238135	0.0838373	TRUE
SH3BP5-AS1	75.0034	0.734256	0.238071	3.08419	0.00204104	0.0148376	83.7936	0.972957	0.265513	3.66444	0.000247882	0.00192519	TRUE
TGFBR2	530.177	0.735584	0.108834	6.75877	1.39171e-11	1.12348e-09	513.357	0.651832	0.111929	5.82363	5.75824e-09	1.27528e-07	TRUE
CCDC18-AS1	76.1824	0.738302	0.199489	3.70096	0.000214786	0.002477	73.9832	0.671558	0.198754	3.37884	0.000727928	0.0048078	TRUE
WNT2B	30.8087	0.738607	0.291689	2.53217	0.0113358	0.0562124	37.4006	1.16389	0.324109	3.59104	0.000329365	0.00242682	TRUE
PLXNA4	155.348	0.739429	0.250171	2.95569	0.00311966	0.020686	159.741	0.797741	0.2045	3.90094	9.58196e-05	0.000843015	TRUE
CTD-2368P22.1	30.5678	0.742273	0.298487	2.48678	0.0128904	0.0621038	31.198	0.7748	0.285392	2.71486	0.00663032	0.0303569	TRUE
WASH5P	432.693	0.745779	0.31548	2.36395	0.0180813	0.0796001	447.884	0.81651	0.323377	2.52495	0.0115716	0.047365	TRUE
IRAK2	200.469	0.745968	0.122909	6.06925	1.28507e-09	6.94289e-08	123.534	-0.629173	0.165438	-3.80306	0.000142918	0.00118931	FALSE
CTD-2517M22.14	36.7088	0.749472	0.286569	2.61533	0.00891422	0.0467071	38.9003	0.879341	0.294825	2.98258	0.00285825	0.0152169	TRUE
ADM	241.369	0.750316	0.123523	6.0743	1.24531e-09	6.78081e-08	253.272	0.848192	0.126989	6.67923	2.40198e-11	7.44323e-10	TRUE
RNASE4	34.6504	0.758247	0.328091	2.31109	0.020828	0.0885573	34.2533	0.721656	0.326057	2.21328	0.0268784	0.0921118	TRUE
DGCR6	41.0615	0.760829	0.294866	2.58025	0.00987287	0.0506783	41.3629	0.773052	0.259765	2.97597	0.00292065	0.0154901	TRUE
SMAD6	592.499	0.762838	0.0788448	9.67519	3.84397e-22	1.24124e-19	648.304	0.957257	0.0799802	11.9687	5.18522e-33	1.39819e-30	TRUE
SLX1B-SULT1A4	42.8859	0.766049	0.241879	3.16708	0.00153977	0.0119909	44.7593	0.867796	0.242312	3.58131	0.000341874	0.00250338	TRUE
UBASH3B	132.087	0.768196	0.156239	4.91679	8.79728e-07	2.26204e-05	178.274	1.39927	0.133134	10.5103	7.74781e-26	1.15615e-23	TRUE
PTOV1-AS2	73.7529	0.771018	0.232991	3.30922	0.000935563	0.00802365	78.4721	0.907001	0.227213	3.99185	6.55593e-05	0.00060302	TRUE
PLSCR4	119.642	0.797328	0.142686	5.588	2.29696e-08	8.94116e-07	72.8222	-0.591357	0.183228	-3.22744	0.00124901	0.00759389	FALSE
SCARA3	159.885	0.804613	0.168959	4.76217	1.9152e-06	4.44692e-05	89.3283	-0.914744	0.201835	-4.53213	5.83923e-06	7.20297e-05	FALSE
LINC01347	11.7283	0.805658	1.96314	1.27471	0.432183	0.0810806	25.3432	1.08051	0.382323	2.82617	0.00471085	0.0229277	TRUE
SMAD7	348.597	0.810363	0.120344	6.73371	1.65392e-11	1.31981e-09	318.74	0.593721	0.106174	5.59196	2.24526e-08	4.53477e-07	TRUE
KCTD12	194.268	0.820275	0.166659	4.92188	8.57162e-07	2.22047e-05	281.857	1.58149	0.178261	8.87178	7.19885e-19	5.45056e-17	TRUE
METTL7A	22.8434	0.823711	0.338877	2.43071	0.0150694	0.0696997	25.6008	1.05632	0.306389	3.44766	0.000565465	0.00388	TRUE
CHD5	50.3354	0.829278	0.299133	2.77227	0.0055667	0.0326133	65.5741	1.38911	0.263485	5.27206	1.34897e-07	2.35076e-06	TRUE
LTBP3	84.6389	0.830153	0.17406	4.76934	1.84828e-06	4.32764e-05	89.7036	0.947905	0.184231	5.14521	2.67219e-07	4.39268e-06	TRUE
MCOLN3	174.017	0.831383	0.188562	4.40906	1.03819e-05	0.000192718	175.84	0.848821	0.188296	4.50792	6.54667e-06	7.96693e-05	TRUE
PDPK2P	24.1948	0.835802	0.336163	2.4863	0.0129079	0.0621666	27.1822	1.08241	0.406596	2.66212	0.00776504	0.0345138	TRUE
LIN7A	49.3371	0.838507	0.249626	3.35906	0.000782091	0.00693444	27.6594	-0.846459	0.302194	-2.80105	0.00509373	0.0244353	FALSE
RP11-197N18.2	42.2186	0.843707	0.345877	2.43933	0.0147145	0.0685148	49.9654	1.20754	0.315439	3.82812	0.000129126	0.00109048	TRUE
RP11-104N10.2	63.3576	0.844077	0.229057	3.685	0.000228703	0.00259016	64.0388	0.865727	0.268957	3.21883	0.00128714	0.00779487	TRUE
SLC4A4	76.0163	0.849549	0.239369	3.54911	0.000386531	0.00394341	81.0498	0.978491	0.194548	5.02956	4.91609e-07	7.6711e-06	TRUE
LY6G5B	99.9177	0.857548	0.239088	3.58674	0.000334839	0.00356811	124.504	1.32181	0.210758	6.27169	3.57144e-10	9.39949e-09	TRUE
RP4-669L17.8	26.7247	0.870484	0.326711	2.66439	0.0077128	0.0417026	29.7718	1.10246	0.315331	3.49621	0.000471913	0.00331959	TRUE
SFRP2	98.3184	0.871171	0.189555	4.59588	4.30929e-06	8.87753e-05	56.2723	-0.694821	0.282164	-2.46248	0.0137981	0.0545326	FALSE
RP11-66N24.3	30.7391	0.871588	0.321622	2.70997	0.00672885	0.0374469	35.9445	1.19766	0.303333	3.94835	7.86919e-05	0.000707273	TRUE
CTC-308K20.1	27.9186	0.874773	0.301464	2.90175	0.00371081	0.023755	31.2645	1.10839	0.294736	3.76062	0.000169493	0.00137742	TRUE
LAMB3	309.748	0.879368	0.152717	5.75816	8.50334e-09	3.821e-07	274.46	0.592967	0.158335	3.745	0.000180391	0.00145315	TRUE
DIO2	35.2783	0.884051	0.281783	3.13735	0.00170482	0.0129438	38.643	1.07431	0.290733	3.69519	0.000219724	0.00172568	TRUE
TNFRSF14	30.1551	0.887016	0.381152	2.3272	0.0199548	0.0860741	30.5517	0.920409	0.361468	2.54631	0.010887	0.045274	TRUE
PLPP3	237.767	0.889791	0.192991	4.61053	4.0165e-06	8.35236e-05	270.022	1.15458	0.135658	8.51094	1.72522e-17	1.08231e-15	TRUE
QRICH2	55.2319	0.893932	0.250023	3.5754	0.000349687	0.00367819	54.2689	0.848017	0.240527	3.52566	0.00042243	0.00301288	TRUE
NCEH1	239.764	0.915561	0.137259	6.6703	2.55274e-11	1.90563e-09	125.451	-0.980957	0.150463	-6.5196	7.04962e-11	2.06386e-09	FALSE
DDIT3	173.506	0.940691	0.127822	7.35937	1.84779e-13	2.0202e-11	180.751	1.02201	0.131378	7.77918	7.29969e-15	3.30963e-13	TRUE
LCAT	41.642	0.941838	0.277551	3.39339	0.000690326	0.00626072	39.4831	0.818642	0.290454	2.81849	0.00482496	0.0234164	TRUE
LTB4R	41.6734	0.949563	0.272543	3.48408	0.000493836	0.00482202	50.6872	1.35875	0.271808	4.99893	5.76481e-07	8.87871e-06	TRUE
LA16c-358B7.3	17.5174	0.961574	0.384617	2.50008	0.0124165	0.0603861	17.8116	0.986139	0.375391	2.62697	0.00861499	0.0375039	TRUE
RP11-72I8.1	35.2021	0.965398	0.331183	2.915	0.00355688	0.0229922	36.974	1.07149	0.305678	3.5053	0.00045609	0.00322304	TRUE
LRRC9	23.8991	0.982329	0.333017	2.94979	0.00317988	0.0210151	24.918	1.05584	0.326058	3.23819	0.00120291	0.00734849	TRUE
PLAU	325.765	1.01259	0.126611	7.99768	1.26786e-15	1.87279e-13	160.932	-1.0293	0.169187	-6.08381	1.17357e-09	2.86769e-08	FALSE
ANO1	45.4296	1.02862	0.391064	2.63032	0.00853049	0.0450364	52.3854	1.31846	0.383523	3.43775	0.000586566	0.0040069	TRUE
NOG	36.5236	1.0439	0.273917	3.81101	0.000138399	0.00171758	55.5193	1.85851	0.235902	7.87834	3.31747e-15	1.58846e-13	TRUE
AC159540.1	35.1337	1.04708	0.304034	3.44395	0.000573277	0.00540024	34.0976	0.979257	0.336765	2.90783	0.00363946	0.0185842	TRUE
ITGB8	46.2424	1.04801	0.272176	3.85048	0.000117887	0.0015055	20.4176	-1.48853	0.433178	-3.43629	0.000589731	0.00402137	FALSE
PTGFR	44.8788	1.0561	0.300481	3.51468	0.000440285	0.0044056	19.5656	-1.55219	0.445405	-3.48489	0.000492344	0.00345067	FALSE
EFEMP1	31.9355	1.07347	0.357601	3.00185	0.00268341	0.0184902	13.609	-1.59774	0.582978	-2.74065	0.00613183	0.0284131	FALSE
ITGBL1	52.3434	1.07811	0.254621	4.23416	2.29404e-05	0.000372983	48.7005	0.912778	0.239891	3.80497	0.000141823	0.00118148	TRUE
MIR1302-9	13.418	1.08008	0.441556	2.44608	0.0144419	0.0675854	15.8416	1.43167	0.428757	3.33912	0.000840453	0.00543818	TRUE
AC027601.1	27.2568	1.08458	0.350603	3.09346	0.0019784	0.014501	29.3735	1.23835	0.349456	3.54365	0.000394636	0.00284394	TRUE
CTBP1-AS	15.2909	1.0963	0.444763	2.46491	0.0137047	0.0650786	15.8088	1.16988	0.422401	2.7696	0.0056125	0.0264614	TRUE
ACVR1C	22.9367	1.09663	0.442744	2.4769	0.0132528	0.063388	22.398	1.03512	0.443693	2.33297	0.0196497	0.072225	TRUE
RP11-34P13.13	30.1784	1.10241	0.372568	2.95894	0.00308697	0.020537	31.0673	1.15761	0.379235	3.05247	0.00226965	0.0125529	TRUE
YJEFN3	38.7488	1.10244	0.283821	3.88428	0.000102635	0.00134569	36.1219	0.952872	0.311962	3.05445	0.00225471	0.0124883	TRUE
GPX3	285.827	1.10373	0.373067	2.95853	0.00309106	0.0205429	493.937	2.14349	0.210588	10.1786	2.47092e-24	3.11295e-22	TRUE
RP11-131K5.2	19.687	1.10779	0.373377	2.96693	0.00300785	0.0201308	19.2169	1.06668	0.351755	3.03245	0.00242577	0.0132825	TRUE
CRISPLD2	331.717	1.11684	0.113137	9.87157	5.52942e-23	2.07503e-20	158.519	-0.967503	0.208048	-4.65038	3.31317e-06	4.30824e-05	FALSE
AGAP9	26.2432	1.12407	0.339418	3.31176	0.000927096	0.00796579	26.6136	1.1388	0.33833	3.36595	0.000762808	0.00499973	TRUE
RP11-415J8.3	12.3579	1.16148	0.46718	2.48616	0.0129129	0.0621693	12.271	1.13889	0.469393	2.4263	0.0152538	0.0590535	TRUE
GALNT15	18.5652	1.18406	0.386057	3.06706	0.00216173	0.0156007	7.59402	-1.56481	0.591587	-2.64511	0.0081664	0.0359546	FALSE
AC083843.1	22.4849	1.2098	0.369433	3.27475	0.00105755	0.00887796	25.1185	1.42548	0.383551	3.71652	0.000201984	0.00160522	TRUE
ADRA1B	55.919	1.2278	0.23281	5.27382	1.33611e-07	4.24528e-06	48.7433	0.929066	0.253258	3.66846	0.000244012	0.00189897	TRUE
RP4-742C19.13	14.1585	1.23077	0.463864	2.6533	0.00797088	0.0427821	13.7922	1.16141	0.446595	2.60058	0.0093067	0.039977	TRUE
ETV1	46.0614	1.23278	0.257266	4.79185	1.65255e-06	3.92905e-05	37.1367	0.75192	0.265342	2.83378	0.00460009	0.0224669	TRUE
F3	449.684	1.24575	0.08645	14.41	4.47517e-47	6.21377e-44	455.405	1.26584	0.0976709	12.9603	2.05518e-38	7.1791e-36	TRUE
LINC01529	16.5287	1.25007	0.407954	3.06425	0.0021822	0.0157157	17.6476	1.38039	0.38054	3.62746	0.000286227	0.00216929	TRUE
ANKRD1	75.2224	1.26788	0.213864	5.92841	3.05877e-09	1.50074e-07	60.7079	0.803159	0.216627	3.70756	0.000209265	0.00165368	TRUE
ECEL1P2	26.5891	1.27956	0.30819	4.15186	3.29785e-05	0.00051522	30.1528	1.52381	0.291433	5.22869	1.70716e-07	2.91869e-06	TRUE
S1PR1	37.5706	1.2841	0.284834	4.50825	6.53643e-06	0.000128371	28.9917	0.713583	0.3102	2.30039	0.0214259	0.0771061	TRUE
PIGB	19.5614	1.3061	0.368547	3.54391	0.000394234	0.00401085	21.5319	1.48494	0.37286	3.98257	6.81734e-05	0.000624077	TRUE
STBD1	51.6883	1.32677	0.290585	4.56588	4.97408e-06	0.000101417	43.3883	0.955756	0.297616	3.21137	0.00132102	0.00795612	TRUE
SORL1	13.2717	1.32822	0.480992	2.76142	0.00575508	0.0333179	13.6699	1.39178	0.481023	2.89338	0.00381119	0.0192881	TRUE
RP11-152F13.8	11.1856	1.33487	0.507898	2.62822	0.00858321	0.0452631	11.2207	1.31701	0.485024	2.71535	0.00662057	0.0303213	TRUE
CTD-2021A8.3	16.8893	1.3729	0.402362	3.4121	0.00064465	0.00593608	14.0524	0.971929	0.439089	2.21351	0.0268624	0.0920773	TRUE
MSH5-SAPCD1	48.3116	1.38445	0.280803	4.93033	8.20917e-07	2.14256e-05	42.827	1.13041	0.27495	4.11133	3.93393e-05	0.000386108	TRUE
RP11-734K23.9	10.9473	1.40896	0.487479	2.89031	0.00384864	0.0244234	11.5101	1.50558	0.469304	3.20812	0.00133606	0.00801843	TRUE
EMP1	190.775	1.44093	0.170085	8.47187	2.41489e-17	4.1396e-15	136.757	0.724697	0.197989	3.66028	0.000251937	0.00194587	TRUE
NPB	23.21	1.49024	0.425469	3.50258	0.000460776	0.00456979	20.3157	1.21072	0.540148	2.24146	0.0249961	0.0870388	TRUE
GABRE	317.271	1.50273	0.160558	9.35946	8.01451e-21	2.22563e-18	358.922	1.73352	0.172979	10.0216	1.22552e-23	1.42698e-21	TRUE
KIF6	46.2422	1.54924	0.285261	5.43096	5.60505e-08	2.00583e-06	54.5425	1.85379	0.324583	5.7113	1.12115e-08	2.40672e-07	TRUE
CDK15	68.2817	1.67631	0.229209	7.31348	2.60311e-13	2.7382e-11	42.7535	0.696476	0.29202	2.38503	0.0170777	0.064366	TRUE
MIR222HG	18.8561	1.6942	0.402059	4.21382	2.51087e-05	0.000402581	15.2589	1.2827	0.434678	2.95092	0.00316831	0.0165523	TRUE
RBM24	45.9264	1.9806	0.288659	6.86138	6.81987e-12	5.91837e-10	37.4145	1.58885	0.293518	5.41313	6.1933e-08	1.16087e-06	TRUE
CGB7	20.8779	1.98239	0.400253	4.95283	7.31407e-07	1.92341e-05	14.8268	1.34273	0.446769	3.00543	0.00265208	0.0143177	TRUE
CCND1	82.3205	1.9879	0.220068	9.03313	1.6683e-19	3.99385e-17	51.22	1.06656	0.300406	3.5504	0.000384645	0.00278212	TRUE
CXCL8	35.8414	2.11539	0.360335	5.87062	4.34159e-09	2.07997e-07	9.17329	-1.46903	0.546133	-2.68987	0.00714788	0.0323032	FALSE
CGB3	16.3801	2.1352	0.511973	4.17053	3.03892e-05	0.000478407	15.9437	2.09169	0.522944	3.99983	6.33875e-05	0.000585145	TRUE
MUC13	14.1723	2.19271	0.555562	3.94684	7.91897e-05	0.00108117	16.6439	2.45423	0.516023	4.75606	1.9741e-06	2.7091e-05	TRUE
IGFN1	1045.13	2.24073	0.146162	15.3304	4.78793e-53	1.32961e-49	979.863	2.12106	0.294111	7.21176	5.52345e-13	2.01652e-11	TRUE
HES1	45.6774	2.41096	0.894907	2.69409	0.00705813	0.038818	36.7616	2.02411	0.618543	3.27238	0.00106647	0.00663091	TRUE
CGB5	21.9261	2.61104	0.626789	4.16573	3.10354e-05	0.000487473	19.3488	2.39334	0.659014	3.6317	0.000281556	0.0021381	TRUE
BLOC1S5-TXNDC5	25.0727	6.18815	2.15179	2.87582	0.00402984	0.0252502	23.9413	6.00053	0.986589	6.08209	1.18624e-09	2.88871e-08	TRUE
