# Supplementary material for: SOX9 is a key component of RUNX2-regulated transcriptional circuitry in osteosarcoma
Source: Cell Biosci. 2023 Jul 25;13:136. doi: 10.1186/s13578-023-01088-2 (PMC10367263; doi:10.1186/s13578-023-01088-2)
Supplement: Supplementary file 4 — Additional file 4: Table S3. Proteins bound by SOX9. [file 13578_2023_1088_MOESM4_ESM.xlsx]

## Sheet: SOX9_interactors
Supplementary Table3. Proteins bound by SOX9.
These interacting SOX9-interacting proteins were identified by BioID.
Ranbp2
Smchd1
Krt85
Sox9
Ncoa2
Pold3
Arid1b
Ncor2
Arid1a
Ep300
Nono
Hcfc1
Lin54
Bcl9l
Kmt2a
Dvl3
Map4
Nup50
Krt19
Zeb2
Trps1
Ints1
Mki67
Pcnp
Dvl2
Mef2d
Taf9
Baz1b
Ruvbl2
Ncor1
Utp14a
Mga
Sp7
Bicd2
Tpx2
Nfib
Znf281
Jmjd1c
Nsfl1c
Kmt2c
Snw1
Runx2
Smarca4
Nasp
Gatad2b
Sf3b1
Palld
Cdk13
Prr12
Foxk1
Ncoa3
Ccnt1
Ubap2l
Irf2bp2
Stmn1
Cfdp1
Tet2
Prrx1
Kif20b
Kmt2d
Tjp1
Gpkow
Numa1
Rbm25
Pias2
Bcar1
Arid2
Cic
Ppm1g
Ints12
Ncoa6
Pias1
Yap1
Nup214
Dhx29
Jpt2
Ptpn2
Tcf12
Ahdc1
Stag1
Atrx
Wdhd1
Emsy
Wiz
Tcf20
Khsrp
Trim28
Rps11
Rbm17
Cux1
Ptbp1
Cttn
Sart1
Champ1
Wapl
Gatad2a
Znf148
Esf1
Hspe1
Spata5
Set
Six4
Srsf10
Mta2
Tpd52l2
Ercc5
Foxp1
Ddx42
Sap130
Sox6
Nufip2
Mta1
Gpatch8
Kif4
Adnp
Prrc2c
Rbm27
Ess2
Puf60
Tcf7l2
Psip1
Cd2bp2
Tnrc18
Bcor
Rpa1
Gtf2i
Mcm4
Rbmx2
Zc3h4
Foxp4
Trim33
Zfp292
Vcpip1
Ube2m
Ptma
Ciapin1
Thrap3
Tmpo
Sf3a1
Irs1
Bclaf1
Hdlbp
Tagln2
Sf1
Ubap2
Cwf19l2
Psmc2
Prpf40a
Pcbp1
Rbm14
Pccb
Tmem263
Hdac2
Tardbp
Anxa2
Tcof1
Tra2b
Hnrnpa2b1
Sfpq
Hnrnpl
Ddx3x
Ahcy
Uba1
Sub1
Hnrnpa0
Rpl18a
Rpl9
Tcea1
Rnps1
Rrs1
Tmpo
