# Supplementary material for: SOX9 is a key component of RUNX2-regulated transcriptional circuitry in osteosarcoma
Source: Cell Biosci. 2023 Jul 25;13:136. doi: 10.1186/s13578-023-01088-2 (PMC10367263; doi:10.1186/s13578-023-01088-2)
Supplement: Supplementary file 5 — Additional file 5: Table S4. Transcription factors bound by SOX9. [file 13578_2023_1088_MOESM5_ESM.xlsx]

## Sheet: SOX9_bound_TFs.match
Supplementary Table4. Transcription factors bound by SOX9.
Sox9
Ncoa2
Ncor2
Arid1a
Ep300
Hcfc1
Bcl9l
Mef2d
Taf9
Ruvbl2
Ncor1
Jmjd1c
Kmt2c
Snw1
Runx2
Smarca4
Ncoa3
Ccnt1
Irf2bp2
Prrx1
Kmt2d
Pias2
Ncoa6
Pias1
Yap1
Ptpn2
Tcf12
Tcf20
Trim28
Mta2
Foxp1
Mta1
Tcf7l2
Psip1
Bcor
Gtf2i
Ptma
Thrap3
Bclaf1
Rbm14
Hdac2
Sub1
